# Supplementary material for: Cholinergic-estrogen interaction is associated with the effect of education on attenuating cognitive sex differences in a Thai healthy population
Source: PLoS One. 2023 Jul 20;18(7):e0278080. doi: 10.1371/journal.pone.0278080 (PMC10358962; doi:10.1371/journal.pone.0278080)
Supplement: S1 Table — (XLSX) [file pone.0278080.s001.xlsx]

## Sheet: Sheet 1
Number	%Corrects	%Errors	1st Category	Category completed	PE	Age	SEX	Education
1	44.5312	55.4688	4	3	0	54	Male	Primary
2	51.1111	48.8889	8	6	3	64	Male	Secondary &Tertiary
3	32.0312	67.9688	27	2	3	59	Male	Primary
4	42.1875	57.8125	10	5	5	69	Male	Primary
5	34.375	65.625	84	3	0	56	Male	Primary
6	46.0938	53.9062	6	4	4	62	Male	Primary
7	43.75	56.25	36	2	0	60	Male	Primary
8	42.3438	57.6562	6	3	0	58	Male	Primary
9	51.5625	48.4375	19	5	0	55	Male	Primary
10	29.6875	70.3125	6	4	0	59	Male	Primary
11	35.9375	64.0625	6	2	2	65	Male	Primary
12	51.8182	48.1818	17	6	0	70	Male	Primary
13	62.7451	37.2549	5	6	1	67	Male	Primary
14	51.5789	48.4211	46	6	0	51	Male	Primary
15	65.4321	34.5679	22	6	0	61	Male	Secondary &Tertiary
16	50.8475	49.1525	12	6	2	63	Male	Primary
17	39.8438	55.4688	65	1	0	67	Male	Secondary &Tertiary
18	60.7143	39.2857	22	6	0	63	Male	Secondary &Tertiary
19	43.4783	56.5217	7	6	11	60	Male	Primary
20	64.9123	35.0877	20	6	0	70	Male	Primary
21	53.6232	46.3768	6	6	11	67	Male	Primary
22	51.8987	48.1013	4	6	3	57	Male	Primary
23	41.573	58.427	4	6	14	57	Male	Primary
24	40.625	59.375	6	5	14	69	Male	Primary
25	59.0164	40.9836	4	6	0	65	Male	Primary
26	62.963	37.037	12	6	0	67	Male	Primary
27	35.9375	64.0625	36	2	7	60	Male	Primary
28	66.6667	33.3333	5	6	0	61	Male	Primary
29	50.7812	49.2188	4	4	0	55	Male	Secondary &Tertiary
30	54.8387	45.1613	9	6	1	57	Male	Secondary &Tertiary
31	50	50	7	3	0	58	Male	Primary
32	61.5385	38.4615	5	6	0	50	Male	Secondary &Tertiary
33	57.3529	42.6471	4	6	4	56	Male	Primary
34	63.1579	36.8421	4	6	2	64	Male	Primary
35	50	50	5	6	3	68	Male	Primary
36	58.1818	41.8182	4	6	0	67	Male	Primary
37	50.6024	48.1928	18	6	0	58	Male	Primary
38	46.6102	53.3898	5	6	2	63	Male	Primary
39	50	50	6	6	0	70	Male	Primary
40	35.2941	61.7647	6	6	13	49	Male	Secondary &Tertiary
41	65.1515	34.8485	6	6	4	62	Male	Secondary &Tertiary
42	40.625	59.375	6	4	0	52	Male	Primary
43	28.9062	71.0938	35	2	3	61	Male	Primary
44	51.6667	48.3333	7	6	3	55	Male	Secondary &Tertiary
45	47.5248	52.4752	4	6	0	53	Male	Secondary &Tertiary
46	55.102	44.898	13	6	2	56	Male	Primary
47	39.2857	60.7143	18	6	8	58	Male	Primary
48	32.0312	67.9688	32	2	6	55	Male	Primary
49	58	42	12	6	0	57	Male	Secondary &Tertiary
50	53.9062	46.0938	7	3	2	57	Male	Secondary &Tertiary
51	38.2812	61.7188	6	6	0	55	Male	Primary
52	71.1111	28.8889	5	6	0	56	Male	Primary
53	56.7901	43.2099	4	6	8	43	Male	Primary
54	40	60	4	6	1	67	Male	Primary
55	56.6038	43.3962	5	6	3	62	Male	Primary
56	32.8125	67.1875	23	3	0	70	Male	Primary
57	39.8438	60.1562	7	5	7	66	Male	Primary
58	37.5	62.5	24	3	0	69	Male	Primary
59	57.5342	42.4658	7	6	2	66	Male	Primary
60	46.0938	53.9062	28	5	0	69	Male	Primary
61	51.2195	48.7805	5	6	1	60	Male	Primary
62	53.8462	46.1538	5	6	1	56	Female	Secondary &Tertiary
63	44.5652	55.4348	5	6	1	58	Female	Secondary &Tertiary
64	40.625	59.375	35	4	3	66	Female	Primary
65	28.125	71.875	4	4	1	69	Female	Primary
66	54.3478	45.6522	8	6	8	70	Female	Primary
67	34.375	65.625	17	5	3	69	Female	Primary
68	62.7451	37.2549	4	6	6	58	Female	Primary
69	54.2373	45.7627	13	6	0	66	Female	Primary
70	52.381	47.619	7	6	2	49	Female	Secondary &Tertiary
71	32.8125	67.1875	4	5	1	67	Female	Primary
72	41.4062	58.5938	5	5	5	62	Female	Primary
73	42.9688	54.6875	8	5	13	64	Female	Primary
74	34.375	65.625	42	3	1	53	Female	Primary
75	45.2055	54.7945	6	6	6	70	Female	Primary
76	46.729	53.271	6	6	0	70	Female	Primary
77	61.3636	38.6364	7	6	2	58	Female	Secondary &Tertiary
78	39.0625	60.9375	4	4	1	64	Female	Primary
79	39.0625	60.9375	11	5	4	67	Female	Primary
80	30.4688	69.5312	9	5	4	59	Female	Primary
81	28.125	71.875	14	3	1	64	Female	Primary
82	56.3492	43.6508	22	6	3	36	Female	Primary
83	48.4375	51.5625	36	5	3	34	Female	Secondary &Tertiary
84	44.8718	55.1282	37	6	0	65	Female	Primary
85	23.4375	76.5625	8	2	0	59	Female	Primary
86	47.5248	52.4752	6	6	1	48	Female	Secondary &Tertiary
87	49.0741	50.9259	34	6	0	53	Female	Primary
88	35.9375	64.0625	4	4	7	53	Female	Primary
89	53.7313	46.2687	6	6	2	52	Female	Primary
90	54.1667	45.8333	11	6	0	48	Female	Primary
91	59.0164	40.9836	4	6	11	65	Female	Primary
92	53.012	46.988	16	6	1	45	Female	Secondary &Tertiary
93	67.8571	32.1429	4	6	0	55	Female	Secondary &Tertiary
94	49.2188	50.7812	7	4	9	60	Female	Primary
95	27.3438	72.6562	17	3	0	63	Female	Primary
96	28.9062	71.0938	7	4	25	60	Female	Primary
97	18.8976	78.7402	13	2	1	65	Female	Primary
98	32.8125	67.1875	5	5	9	66	Female	Primary
99	51.1364	48.8636	6	6	2	51	Female	Secondary &Tertiary
100	56.5217	43.4783	4	6	0	42	Female	Secondary &Tertiary
101	63.2653	36.7347	7	6	1	42	Female	Secondary &Tertiary
102	40.3509	59.6491	5	6	7	62	Female	Primary
103	45.3125	54.6875	5	2	1	38	Male	Secondary &Tertiary
104	68.8889	31.1111	7	6	2	22	Male	Secondary &Tertiary
105	68.0851	31.9149	9	6	0	39	Female	Secondary &Tertiary
106	33.5938	66.4062	4	3	0	39	Male	Secondary &Tertiary
107	58.6207	41.3793	7	6	0	39	Female	Secondary &Tertiary
108	38.2812	61.7188	5	2	0	39	Male	Secondary &Tertiary
109	43.1579	56.8421	14	6	4	22	Male	Secondary &Tertiary
110	29.6875	70.3125	4	2	3	66	Female	Primary
111	31.25	68.75	33	3	0	60	Female	Primary
112	19.5312	80.4688	42	3	2	65	Female	Primary
113	36.7188	63.2812	53	2	0	58	Female	Secondary &Tertiary
114	32.8125	67.1875	4	2	0	60	Female	Primary
115	35.9375	64.0625	4	3	0	68	Female	Primary
116	32.8125	67.1875	14	3	0	68	Female	Primary
117	40.1709	59.8291	6	6	6	62	Female	Secondary &Tertiary
118	28.9062	71.0938	16	2	8	70	Female	Primary
119	36.7188	63.2812	4	4	2	42	Female	Secondary &Tertiary
120	45.977	54.023	20	6	9	64	Female	Secondary &Tertiary
121	39.8438	60.1562	14	5	8	50	Female	Secondary &Tertiary
122	69.2308	30.7692	11	6	0	53	Female	Secondary &Tertiary
123	52.2523	47.7477	16	6	8	62	Female	Primary
124	48.75	51.25	8	6	0	64	Female	Primary
125	34.1667	65.8333	16	2	15	64	Female	Primary
126	47	53	17	6	0	36	Female	Secondary &Tertiary
127	50	50	8	6	2	43	Female	Secondary &Tertiary
128	39.0625	60.9375	8	5	2	66	Female	Primary
129	68.4211	31.5789	6	6	0	29	Female	Secondary &Tertiary
130	25	75	4	3	45	34	Female	Secondary &Tertiary
131	39.8438	55.4688	65	1	0	67	Male	Secondary &Tertiary
132	27.3585	72.6415	6	1	0	61	Male	Primary
133	24.2718	75.7282	4	1	4	39	Male	Secondary &Tertiary
134	37.1429	62.8571	6	1	5	68	Female	Primary
135	21.0938	78.9062	100	1	0	56	Male	Secondary &Tertiary
