# Supplementary material for: Cholinergic-estrogen interaction is associated with the effect of education on attenuating cognitive sex differences in a Thai healthy population
Source: PLoS One. 2023 Jul 20;18(7):e0278080. doi: 10.1371/journal.pone.0278080 (PMC10358962; doi:10.1371/journal.pone.0278080)
Supplement: S2 Table — (XLSX) [file pone.0278080.s002.xlsx]

## Sheet: Sheet1
Entry	Protein names	Gene names	Male001	Male002	Male003	Male004	Male005	Male006	Male007	Male008	Male009	Male010	Male011	Male012	Male013	Male014	Male015	Male016	Male017	Male018	Male019	Male020	Male021	Male022	Male023	Male024	Male025	Male026	Male027	Male028	Male029	Male030	Male031	Male032	Male033	Male034	Male035	Male036	Male037	Male038	Male039	Male040	Male041	Male042	Male043	Male044	Male045	Male046	Male047
A6NGW2	Putative stereocilin-like protein	STRCP1	0	0	0	0	0	0	0	0	0	0	0	0	0	0	0	0	0	0	0	0	0	0	0	0	0	0	0	0	0	0	0	0	0	0	15.5974	0	0	0	0	0	0	0	0	0	0	0	0
O00635	E3 ubiquitin-protein ligase TRIM38	TRIM38	0	13.5951	0	0	11.6999	17.2658	0	0	13.6413	17.9896	0	0	15.5697	16.7884	12.0356	0	0	13.1421	16.8459	0	0	0	0	0	0	0	0	0	0	0	0	11.6416	13.3461	14.697	0	15.6553	0	0	0	16.578	0	0	0	0	0	0	0
P28906	Hematopoietic progenitor cell antigen	CD34	14.1145	17.2499	17.1217	17.5203	18.0518	17.0463	19.1743	18.6032	16.8345	18.1623	14.6416	17.5581	17.6625	17.177	17.8397	17.6328	17.8638	17.3074	18.269	17.2722	0	0	0	0	0	0	0	0	0	0	12.1788	0	12.5755	0	0	0	0	0	0	0	0	0	16.8104	0	0	0	0
P02766	Transthyretin	TTR	0	0	0	15.8362	18.1514	14.8382	20.0992	19.1372	13.215	18.0503	11.1883	16.6769	20.017	18.2426	17.2405	17.7171	17.5776	17.8622	19.8917	17.7375	16.368	14.3799	0	14.2279	14.6393	16.9455	0	12.051	0	11.9781	0	0	12.0402	17.9628	18.2992	19.7466	18.562	19.16	15.8701	19.5732	19.0654	19.8169	19.0469	19.268	19.2341	19.0775	18.7426
P05155	Plasma protease C1 inhibitor	SERPING1	12.6728	11.8203	0	11.8767	10.8243	11.8696	17.839	16.4364	12.5389	14.8863	0	0	16.3868	13.9204	13.8723	10.4995	13.4142	0	12.9344	16.7662	14.8137	15.4185	0	14.4088	15.2104	14.6369	14.6155	0	13.4571	0	13.8084	0	0	0	12.63	17.447	16.037	16.032	15.4827	0	14.6528	17.6281	17.321	16.7941	16.6538	17.4506	15.9121
P14061	17-beta-hydroxysteroid dehydrogenase type 1	HSD17B1	14.2242	0	0	0	0	0	0	0	0	0	0	0	0	0	0	0	0	0	0	0	0	0	0	0	0	0	0	0	0	0	0	0	0	0	13.6279	0	0	0	0	0	0	12.9551	0	0	0	0	0
O75096	Low-density lipoprotein receptor-related protein 4	LRP4	11.2005	10.5357	13.1646	0	0	14.0947	17.0675	15.3063	13.3149	15.3493	14.716	15.3942	16.4095	0	0	13.7543	15.7796	13.6299	0	15.6572	11.5265	15.7701	0	14.7362	15.1144	15.0686	0	0	0	0	13.804	13.6184	0	14.6843	16.4165	13.8424	14.7064	13.1097	14.6537	14.7901	13.7853	16.6193	15.2864	15.8383	13.6092	13.6491	14.7747
P20338	Ras-related protein Rab-4A	RAB4A	16.1997	0	17.7502	0	18.5654	16.0691	0	0	0	0	0	0	0	11.4862	0	0	0	0	0	0	17.8138	0	0	12.0325	0	0	0	0	0	0	0	0	12.4081	0	0	0	0	0	0	0	0	13.0072	0	0	16.1529	0	0
P01042	Kininogen-1	KNG1	0	0	0	0	14.5557	0	17.4883	16.99	0	15.3709	0	0	17.9504	0	14.391	12.0359	0	0	0	14.319	0	11.1523	0	0	0	0	0	0	0	0	0	0	0	0	0	16.5487	0	15.7136	12.8601	17.4878	0	17.3389	15.8201	0	14.4758	0	16.1357
P32297	Neuronal acetylcholine receptor subunit alpha-3	CHRNA3	12.6544	0	0	0	15.0771	0	0	11.9654	0	0	0	0	14.8924	11.0267	0	13.4457	0	0	0	0	0	0	0	0	0	0	9.49179	0	0	0	0	0	0	0	0	19.9259	0	11.868	11.2322	0	11.0767	0	14.0936	0	0	12.7586	0
P16298	Serine/threonine-protein phosphatase 2B catalytic subunit beta isoform	PP2B	0	0	0	0	0	0	0	0	0	0	0	0	0	0	0	0	0	0	0	0	0	0	0	0	0	0	0	0	0	0	0	0	0	0	0	0	0	0	0	13.8477	11.9488	0	0	0	0	0	0
[truncated: 88 more columns]
